# Supplementary material for: Inference of high resolution HLA types using genome-wide RNA or DNA sequencing reads
Source: BMC Genomics. 2014 May 1;15(1):325. doi: 10.1186/1471-2164-15-325 (PMC4035057; doi:10.1186/1471-2164-15-325)
Supplement: Supplementary file 6 — Additional file 6: Table S6: A MS Excel file presents supplementary Tables S6 referred in the main text. (XLSX 14 KB) [file 12864_2013_6008_MOESM6_ESM.xlsx]

## Sheet: Table S6
2x250bp Amplicon Miseq dataset				HLA types by Sanger Sequencing					PHLAT			*HLAminer (flanking intron regions trimed; 200nt+ contigs, -i 99 -q 30 -s 1000)
cell line	sample ID	study ID	run ID	HLA-A		HLA-B		HLA-A		HLA-B		HLA-A		HLA-B
C1Rneo	TA01	PRJEB4744	ERR351515	A*02:01	A*02:01	B*35:03	B*35:03	A*02:01 (3.8e-2)	A*02:01 (3.8e-2)	B*35:03:01 (2.1e-3)	B*35:03:01 (2.1e-3)	A*02:249	A*02:249	B*35:02P B*35:12P B*35:04P	B*35:02P B*35:12P B*35:04P
Daudi	TA02	PRJEB4744	ERR351516	A*01:02	A*66:01	B*58:01	B*58:02	A*01:02 (1.6e-33)	A*66:01 (1.1e-18)	B*58:01 (1.7e-2)	B*58:02 (3.6e-126)	A*66:01P	A*01:01P A*01:104 A*01:108 A*01:107 A*01:95 A*01:100 A*01:109 A*01:28	B*58:01P	B*53:21 B*35:01P B*35:29:02 B*35:197
HEK293	TA03	PRJEB4744	ERR351517	A*02:01	A*03:01	B*07:02	B*07:02	A*02:01 (6.0e-3)	A*03:01 (2.4e-2)	B*07:02 (7.8e-45)	B*07:02 (7.8e-45)	A*02:01P	A*03:01P	B*07:02P	B*07:02P
NCI:H929	TA04	PRJEB4744	ERR351518	A*03:01	A*24:02	B*07:02	B*18:01	A*03:01 (0)	A*24:02 (4.4e-3)	B*07:02 (6.1e-39)	B*18:01 :10 (1.2e-2)	A*24:53 A*24:29	A*03:59	B*07:02P	B*18:01:01
Raji	TA05	PRJEB4744	ERR351519	A*03:01	A*03:01	B*15:10	B*15:10	A*03:01 (0)	A*03:01 (0)	B*15:10:01 (0)	B*15:10:01 (0)	A*03:01P	A*03:01P	B*15:18	B*15:18
*HLAminer results were alleles with best Scores and/or Confidence. we included multiple alleles that shared same score or confidence. Flanking intron regions in the amplicon reads were removed and HLA_ABC_CDS.fasta was used as reference, because this yielded better accuracy than if using untrimed amplicon reads with the genomic reference (HLA_ABC_GEN.fasta)
								PHLAT	HLAminer		HLAforest	seq2HLA
									not allow ambiguity	allow ambiguity
						Correct alleles		20	10	11	-	-
					4-digit	incorrect alleles		0	10	9	-	-
						accuracy (or apparent accuracy)		1	0.5	0.55	-	-
						Correct alleles		20	19	19	-	-
					2-digit	incorrect alleles		0	1	1	-	-
						accuracy (or apparent accuracy)		1	0.95	0.95	-	-
