# Supplementary material for: Inference of high resolution HLA types using genome-wide RNA or DNA sequencing reads
Source: BMC Genomics. 2014 May 1;15(1):325. doi: 10.1186/1471-2164-15-325 (PMC4035057; doi:10.1186/1471-2164-15-325)
Supplement: Supplementary file 7 — Additional file 7: Table S7: A MS Excel file presents supplementary Tables S7 referred in the main text. (XLSX 10 KB) [file 12864_2013_6008_MOESM7_ESM.xlsx]

## Sheet: Table S7
Pimers used in targeted amplicon sequencing of HLA-A and B loci
Oligo Names	Oligo Sequences
I-HLA-A, Exon 2--5'	CRGGTCTCAGCCACTSCTC
I-HLA-A, Exon 2--3'	CTCGGACCCGGAGACTGT
I-HLA-A, Exon 3--5'	CTYGGGGGACYGGGCTGAC
I-HLA-A, Exon 3--3'	CCCAATTGTCTCCCCTCCTTG
I-HLA-B, Exon 2--5'	GGSAGGGAAATGGCCTCT
I-HLA-B, Exon 2--3'	GGATGGGGAGTCGTGACCT
I-HLA-B, Exon 3--5'	GCGTTTACCCGGTTTCATT
I-HLA-B, Exon 3--3'	CGGCGACCTATAGGAGATGG
II-HLA-A, Exon 2--5'	CTACACGACGCTCTTCCGATCT NNNN CRGGTCTCAGCCACTSCTC
II-HLA-A, Exon 2--3'	CAGACGTGTGCTCTTCCGATCT CTCGGACCCGGAGACTGT
II-HLA-A, Exon 3--5'	CTACACGACGCTCTTCCGATCT NNNN CTYGGGGGACYGGGCTGAC
II-HLA-A, Exon 3--3'	CAGACGTGTGCTCTTCCGATCT CCCAATTGTCTCCCCTCCTTG
II-HLA-B, Exon 2--5'	CTACACGACGCTCTTCCGATCT NNNN GGSAGGGAAATGGCCTCT
II-HLA-B, Exon 2--3'	CAGACGTGTGCTCTTCCGATCT GGATGGGGAGTCGTGACCT
II-HLA-B, Exon 3--5'	CTACACGACGCTCTTCCGATCT NNNN GCGTTTACCCGGTTTCATT
II-HLA-B, Exon 3--3'	CAGACGTGTGCTCTTCCGATCT CGGCGACCTATAGGAGATGG
III 5'	AATGATACGGCGACCACCGA GATCT ACACTCTTTCCCTAC ACGACGCTCTTCCGATCT
III 3'-REGN91	CAAGCAGAAGACGGCATACGAGAT GATTAGCC GTGACTGGAGTTCAGACGTGTGCTCTTCCGATCT
III 3'-REGN92	CAAGCAGAAGACGGCATACGAGAT TGCGACAT GTGACTGGAGTTCAGACGTGTGCTCTTCCGATCT
III 3'-REGN93	CAAGCAGAAGACGGCATACGAGAT CAGCGTTA GTGACTGGAGTTCAGACGTGTGCTCTTCCGATCT
III 3'-REGN94	CAAGCAGAAGACGGCATACGAGAT TCCGTAAG GTGACTGGAGTTCAGACGTGTGCTCTTCCGATCT
III 3'-REGN95	CAAGCAGAAGACGGCATACGAGAT ATGGTACC GTGACTGGAGTTCAGACGTGTGCTCTTCCGATCT
