# Supplementary material for: Inference of high resolution HLA types using genome-wide RNA or DNA sequencing reads
Source: BMC Genomics. 2014 May 1;15(1):325. doi: 10.1186/1471-2164-15-325 (PMC4035057; doi:10.1186/1471-2164-15-325)
Supplement: Supplementary file 8 — Additional file 8: Table S8: A MS Excel file presents supplementary Tables S8 referred in the main text. (XLSX 15 KB) [file 12864_2013_6008_MOESM8_ESM.xlsx]

## Sheet: Tabls S8
Dataset	sample_id	accuracy	median.fold.coverage
HapMap RNAseq	ERR009096.paired.end	1	458
HapMap RNAseq	ERR009097.paired.end	1	197
HapMap RNAseq	ERR009099.paired.end	1	287
HapMap RNAseq	ERR009103.paired.end	1	208
HapMap RNAseq	ERR009104.paired.end	0.9	524
HapMap RNAseq	ERR009105.paired.end	1	149
HapMap RNAseq	ERR009106.paired.end	1	430
HapMap RNAseq	ERR009107.paired.end	1	360
HapMap RNAseq	ERR009108.paired.end	1	422
HapMap RNAseq	ERR009109.paired.end	1	425
HapMap RNAseq	ERR009111.paired.end	0.9	463
HapMap RNAseq	ERR009113.paired.end	0.833	373
HapMap RNAseq	ERR009114.paired.end	0.8	167
HapMap RNAseq	ERR009115.paired.end	0.917	390
HapMap RNAseq	ERR009117.paired.end	0.917	288
HapMap RNAseq	ERR009118.paired.end	0.917	408
HapMap RNAseq	ERR009119.paired.end	1	360
HapMap RNAseq	ERR009121.paired.end	1	216
HapMap RNAseq	ERR009122.paired.end	0.917	569
HapMap RNAseq	ERR009123.paired.end	0.75	219
HapMap RNAseq	ERR009124.paired.end	1	310
HapMap RNAseq	ERR009129.paired.end	1	298
HapMap RNAseq	ERR009130.paired.end	0.8	384
HapMap RNAseq	ERR009132.paired.end	0.917	304
HapMap RNAseq	ERR009133.paired.end	0.917	207
HapMap RNAseq	ERR009134.paired.end	1	371
HapMap RNAseq	ERR009135.paired.end	0.917	403.5
HapMap RNAseq	ERR009136.paired.end	0.833	332
HapMap RNAseq	ERR009137.paired.end	1	199
HapMap RNAseq	ERR009140.paired.end	0.818	456
HapMap RNAseq	ERR009141.paired.end	0.917	322
HapMap RNAseq	ERR009142.paired.end	1	527
HapMap RNAseq	ERR009144.paired.end	0.833	457
HapMap RNAseq	ERR009145.paired.end	1	129
HapMap RNAseq	ERR009146.paired.end	0.833	326
HapMap RNAseq	ERR009147.paired.end	0.909	359
HapMap RNAseq	ERR009149.paired.end	0.636	248
HapMap RNAseq	ERR009151.paired.end	0.5	330
HapMap RNAseq	ERR009152.paired.end	0.909	340
HapMap RNAseq	ERR009154.paired.end	0.917	382
HapMap RNAseq	ERR009155.paired.end	1	351
HapMap RNAseq	ERR009156.paired.end	1	263
HapMap RNAseq	ERR009157.paired.end	1	574
HapMap RNAseq	ERR009159.paired.end	0.917	320
HapMap RNAseq	ERR009163.paired.end	0.917	580
HapMap RNAseq	ERR009164.paired.end	1	89
HapMap RNAseq	ERR009166.paired.end	0.75	21
HapMap RNAseq	ERR009167.paired.end	1	318
HapMap RNAseq	ERR009168.paired.end	1	287
1000 Genome WXS	NA20313.paired.end	1	140
1000 Genome WXS	HG01756.paired.end	0.9	171
1000 Genome WXS	HG01757.paired.end	1	188
1000 Genome WXS	HG01873.paired.end	0.9	219
1000 Genome WXS	HG01872.paired.end	1	232
1000 Genome WXS	HG02057.paired.end	1	176
1000 Genome WXS	HG02014.paired.end	1	177
1000 Genome WXS	HG01953.paired.end	0.8	219
1000 Genome WXS	HG01968.paired.end	0.9	214
1000 Genome WXS	HG01886.paired.end	1	198
HapMap WXS	NA19131.paired.end	0.833	31
HapMap WXS	NA19152.paired.end	1	56
HapMap WXS	NA18971.paired.end	0.833	43
HapMap WXS	NA18981.paired.end	1	31
HapMap WXS	NA18968.paired.end	1	62
HapMap WXS	NA19171.paired.end	0.833	61
HapMap WXS	NA18975.paired.end	0.833	47
HapMap WXS	NA12760.paired.end	1	45
HapMap WXS	NA18960.paired.end	1	52
HapMap WXS	NA19092.paired.end	0.833	80
HapMap WXS	NA18912.paired.end	0.833	127
HapMap WXS	NA06985.paired.end	1	73
HapMap WXS	NA12005.paired.end	1	72
HapMap WXS	NA11832.paired.end	1	92
HapMap WXS	NA12044.paired.end	1	94
HapMap RNAseq	ERR009096.single.end	1	947
HapMap RNAseq	ERR009097.single.end	0.917	351.5
HapMap RNAseq	ERR009099.single.end	0.9	862
HapMap RNAseq	ERR009103.single.end	0.833	380
HapMap RNAseq	ERR009104.single.end	0.9	1285
HapMap RNAseq	ERR009105.single.end	1	561
HapMap RNAseq	ERR009106.single.end	0.917	874
HapMap RNAseq	ERR009107.single.end	0.833	795
HapMap RNAseq	ERR009108.single.end	0.917	926
HapMap RNAseq	ERR009109.single.end	0.833	828
HapMap RNAseq	ERR009111.single.end	0.9	831
HapMap RNAseq	ERR009113.single.end	0.75	934
HapMap RNAseq	ERR009114.single.end	0.7	390
HapMap RNAseq	ERR009115.single.end	0.917	909.5
HapMap RNAseq	ERR009117.single.end	0.67	483
HapMap RNAseq	ERR009118.single.end	0.75	886
HapMap RNAseq	ERR009119.single.end	1	761
HapMap RNAseq	ERR009121.single.end	0.917	568
HapMap RNAseq	ERR009122.single.end	0.833	1091
HapMap RNAseq	ERR009123.single.end	0.583	496
HapMap RNAseq	ERR009124.single.end	0.917	577
HapMap RNAseq	ERR009129.single.end	0.917	1072
HapMap RNAseq	ERR009130.single.end	0.7	808
HapMap RNAseq	ERR009132.single.end	0.917	716
HapMap RNAseq	ERR009133.single.end	0.917	411
HapMap RNAseq	ERR009134.single.end	1	1102
HapMap RNAseq	ERR009135.single.end	0.917	700
HapMap RNAseq	ERR009136.single.end	0.67	617
HapMap RNAseq	ERR009137.single.end	0.75	411
HapMap RNAseq	ERR009140.single.end	0.636	858
HapMap RNAseq	ERR009141.single.end	0.833	955
HapMap RNAseq	ERR009142.single.end	0.833	1174.5
HapMap RNAseq	ERR009144.single.end	0.583	824
HapMap RNAseq	ERR009145.single.end	0.67	566
HapMap RNAseq	ERR009146.single.end	0.75	651
HapMap RNAseq	ERR009147.single.end	0.73	648.5
HapMap RNAseq	ERR009149.single.end	0.545	507
HapMap RNAseq	ERR009151.single.end	0.4	576
HapMap RNAseq	ERR009152.single.end	0.818	706
HapMap RNAseq	ERR009154.single.end	0.917	749
HapMap RNAseq	ERR009155.single.end	0.917	952
HapMap RNAseq	ERR009156.single.end	0.636	532.5
HapMap RNAseq	ERR009157.single.end	0.833	917
HapMap RNAseq	ERR009159.single.end	0.833	559.5
HapMap RNAseq	ERR009163.single.end	0.833	986.5
HapMap RNAseq	ERR009164.single.end	0.778	212
HapMap RNAseq	ERR009166.single.end	0.75	45
HapMap RNAseq	ERR009167.single.end	0.917	683
HapMap RNAseq	ERR009168.single.end	0.917	550
1000 Genome WXS	NA20313.single.end	0.8	163
1000 Genome WXS	HG01756.single.end	0.9	217
1000 Genome WXS	HG01757.single.end	0.9	213
1000 Genome WXS	HG01873.single.end	0.9	294
1000 Genome WXS	HG01872.single.end	1	281
1000 Genome WXS	HG02057.single.end	0.9	188
1000 Genome WXS	HG02014.single.end	1	210
1000 Genome WXS	HG01953.single.end	0.8	251
1000 Genome WXS	HG01968.single.end	0.9	246
1000 Genome WXS	HG01886.single.end	0.9	250
HapMap WXS	NA19131.single.end	0.833	49
HapMap WXS	NA19152.single.end	0.833	65
HapMap WXS	NA18971.single.end	0.833	52
HapMap WXS	NA18981.single.end	0.833	43
HapMap WXS	NA18968.single.end	1	77
HapMap WXS	NA19171.single.end	0.833	67
HapMap WXS	NA18975.single.end	0.67	60
HapMap WXS	NA12760.single.end	0.833	56
HapMap WXS	NA18960.single.end	0.833	72
HapMap WXS	NA19092.single.end	0.833	92
HapMap WXS	NA18912.single.end	0.833	157
HapMap WXS	NA06985.single.end	1	77
HapMap WXS	NA12005.single.end	0.833	78
HapMap WXS	NA11832.single.end	0.833	95
HapMap WXS	NA12044.single.end	0.833	101
